# Supplementary material for: Screening and Evaluation of Rice to Assess Antibiosis and Antixenosis Resistance to White-Backed Planthopper (Sogatella furcifera)
Source: Plants (Basel). 2026 Mar 6;15(5):811. doi: 10.3390/plants15050811 (PMC12986885; doi:10.3390/plants15050811)
Supplement: Supplementary file 1 [file plants-15-00811-s001.zip]

Archive with 1 entries (1 files):
- plants-4138119-supplementary.pdf
